# Supplementary material for: Two distance memories in desert ants—Modes of interaction
Source: PLoS One. 2018 Oct 10;13(10):e0204664. doi: 10.1371/journal.pone.0204664 (PMC6179223; doi:10.1371/journal.pone.0204664)
Supplement: S1 Table — Here you find the original raw data (turning point values) for all experiments as supplementary excel file. Listed are consecutive turning points (1.TP to 6.TP) of all tested individuals. (XLSX) [file pone.0204664.s002.xlsx]

## Sheet: Information
	Raw Data of different test groups
	Data shown here:
	Listed are here consecutive turning points (tp1-tp6) of differen individual ants (#)
	and corresponding median values (of all data; of the first turns; of 2.-6. turns)
	Abbreviations:
	tp= turning point
	0 = open eyes -> optic flow odoemter intact
	1= ventral eye halfes painted -> optic flow odometer blocked

## Sheet: 0-00
		individual #		tp 1	tp 2	tp 3	tp 4	tp 5	tp 6		Median 1.-6.TP	Median 1.TP	Median 2.-6.TP
		1		1080	1040	1210	910	1150	1070		1075	1080	1070
		2		1170	450	1260	650	690	140		670		650
		3		1060	710	1420	0	1310	1060		1060		1060
		4		860	770	2030	1770	1810	1650		1710		1770
		5		680	440	870	720	1320	1130		795		870
		6		1310	610	1310	1030	1510	880		1170		1030
		7		1400	1030	1460	810	1640	1410		1405		1410
		8		860	580	1370	290	1360	890		875		890
		9		850	540	600	560	850	670		635		600
		10		1190	900	1580	1530	1610	1190		1360		1530
		11		1610	1080	1620	670	2480	800		1345		1080
		12		750	710	1050	620	1440	1050		900		1050
		13		1080	650	1640	580	1130	20		865		650
		14		1090	700	1070	760	1440	1120		1080		1070
		15		940	850	1320	1280	1600	1210		1245		1280
		16		1070	490	1370	1040	1640	170		1055		1040
		17		620	580	1100	1050	1380	1130		1075		1100
		18		1530	920	1500	1330	1640	1270		1415		1330
		19		830	670	1430	1350	1560	1250		1300		1350
		20		1810	1150	1590	900	1640	290		1370		1150
		21		1650	1500	2370	2270	2480	1060		1960		2270
		22		840	780	1260	1150	1420	310		995		1150
		23		930	870	1750	900	1870	1150		1040		1150
		24		1240	680	2100	560	1370	540		960		680
		25		1100	880	1400	630	760	480		820		760
		26		1920	1240	2070	1340	1680	1050		1510		1340

## Sheet: 1-11
		individual #		tp 1	tp 2	tp 3	tp 4	tp 5	tp 6		Median 1.-6.TP	Median 1.TP	Median 2.-6.TP
		1		-140	900	840	910	810	1210		870	1140	900
		2		1200	1160	1320	1160	1290	1130		1180		1160
		3		1110	1070	1190	1060	1210	1030		1090		1070
		4		1240	1130	1200	1030	1210	840		1165		1130
		5		1100	1020	1230	1070	1200	830		1085		1070
		6		1140	950	1220	730	1180	1140		1140		1140
		7		1140	1030	1170	1080	1200	890		1110		1080
		8		1170	1130	1240	1060	1190	860		1150		1130
		9		910	820	1050	840	1080	450		875		840
		10		940	870	1080	1040	1120	680		990		1040
		11		1150	1110	1250	920	1140	1010		1125		1110
		12		940	900	1140	1050	1470	920		995		1050
		13		1370	1210	1420	850	1170	510		1190		1170
		14		1150	1090	1170	1030	1180	1040		1120		1090
		15		1420	1360	1580	1450	1600	1220		1435		1450
		16		1170	1120	1370	1180	1510	1460		1275		1370
		17		1250	1190	1440	960	1430	1050		1220		1190
		18		860	720	1150	1090	1260	900		995		1090
		19		930	860	1260	790	1380	660		895		860
		20		870	830	1280	1240	1330	920		1080		1240
		21		1170	1020	1290	1250	1420	1360		1270		1290
		22		820	750	1060	840	880	780		830		840
		23		980	930	970	840	980	710		950		930
		24		1060	870	1140	740	1080	750		965		870
		25		1020	980	1090	1010	1190	1070		1045		1070
		26		1160	1070	1260	1030	1080	870		1075		1070
		27		670	400	470	190	600	-20		435		400
		28		970	1080	1030	1260	1200	1380		1140		1200
		29		2130	1710	1820	1450	1790	1180		1750		1710
		30		1080	1050	1280	1120	1200	710		1100		1120
		31		1210	1150	1450	950	1280	850		1180		1150
		32		1650	1620	1810	1750	1770	1460		1700		1750
		33		1270	1250	1370	1300	1740	1680		1335		1370
		34		1380	1360	1670	1650	1720	1670		1660		1670
		35		1690	970	1570	1190	1580	810		1380		1190
		36		1300	1270	1470	1440	1710	1600		1455		1470
		37		970	940	1480	1400	1530	1500		1440		1480

## Sheet: 0-11
		individual #		tp 1	tp 2	tp 3	tp 4	tp 5	tp 6		Median 1.-6.TP	Median 1.TP	Median 2.-6.TP
		1		680	630	710	520	930	700		690	610	700
		2		870	470	510	300	430	390		450		430
		3		980	570	930	540	1000	710		820		710
		4		880	650	970	550	960	550		765		650
		5		890	660	970	570	880	410		770		660
		6		400	190	470	160	210	90		200		190
		7		260	220	600	300	830	440		370		440
		8		510	380	720	570	700	250		540		570
		9		640	430	500	230	770	450		475		450
		10		600	400	630	320	570	200		485		400
		11		860	810	920	570	910	810		835		810
		12		610	270	340	200	360	10		305		270
		13		570	320	550	350	390	130		370		350
		14		760	540	640	350	1030	420		590		540
		15		700	430	790	530	850	780		740		780
		16		930	540	590	330	980	380		565		540
		17		390	230	460	210	760	200		310		230
		18		450	390	480	380	640	560		465		480
		19		500	390	670	330	620	580		540		580
		20		250	190	470	100	480	130		220		190
		21		200	100	450	120	500	170		185		170
		22		240	90	310	30	180	140		160		140
		23		730	410	650	270	1020	390		530		410
		24		1350	1270	1330	920	1350	510		1300		1270
		25		1460	1210	1420	1180	1380	1050		1295		1210
		26		920	640	1270	1120	1550	230		1020		1120
		27		-200	410	200	420	-20	600		305		410
		28		420	310	490	370	570	500		455		490
		29		1240	710	750	470	1040	900		825		750
		30		440	250	290	10	260	-280		255		250
		31		220	170	850	740	1130	1090		795		850
		32		840	790	1000	730	940	490		815		790
		33		520	440	1020	960	1120	1080		990		1020
		34		650	410	700	530	870	680		665		680
		35		660	470	750	710	1010	370		685		710
		36		160	100	500	290	760	210		250		290
		37		430	230	620	580	630	250		505		580
		38		420	80	700	520	980	850		610		700
		39		690	350	820	770	930	560		730		770

## Sheet: 0-10
		individual #		tp 1	tp 2	tp 3	tp 4	tp 5	tp 6		Median 1.-6.TP	Median 1.TP	Median 2.-6.TP
		1		790	2050	1970	2380	1350	1980		1975	765	1980
		2		1030	1600	1130	1850	1340	1390		1365		1390
		3		550	1780	1580	1970	1530	1740		1660		1740
		4		540	1780	1580	2050	1510	1580		1580		1580
		5		290	1570	1130	1830	930	1640		1350		1570
		6		590	1580	1470	1750	1300	1730		1525		1580
		7		740	1630	1110	1750	1200	1780		1415		1630
		8		960	1590	1450	2060	1170	1490		1470		1490
		9		70	1140	1040	1600	1540	1640		1340		1540
		10		940	1590	1210	1430	1040	1510		1320		1430
		11		1030	2000	1350	2140	1260	1550		1450		1550
		12		880	1620	1490	1630	1200	1590		1540		1590
		13		900	2010	1170	2290	2220	2370		2115		2220
		14		280	1750	1380	2110	1210	1600		1490		1600
		15		330	1580	1520	1790	1670	1970		1625		1670
		16		440	2160	1420	2390	1790	2170		1975		2160
		17		1100	1780	1210	2070	1990	2240		1885		1990
		18		790	1520	1200	2020	1600	2220		1560		1600
		19		960	1870	1520	2020	910	1770		1645		1770
		20		1130	1490	1430	1580	1200	1880		1460		1490
		21		510	1680	1020	1260	1140	1340		1200		1260
		22		560	1520	910	1590	1210	1470		1340		1470
		23		810	1400	1130	1810	1310	1950		1355		1400
		24		670	1780	1010	1860	860	1700		1355		1700
		25		430	180	1570	1030	2150	1410		1220		1410
		26		800	1560	1160	2020	1220	1710		1390		1560

## Sheet: 1-00
		individual #		tp 1	tp 2	tp 3	tp 4	tp 5	tp 6		Median 1.-6.TP	Median 1.TP	Median 2.-6.TP
		1		1250	1200	1420	860	1990	1950		1335	1050	1420
		2		960	360	1100	490	1100	180		725		490
		3		1140	940	1020	620	1040	630		980		940
		4		-230	690	370	860	230	1100		530		690
		5		1210	920	1440	770	910	660		915		910
		6		950	870	1230	810	1590	1460		1090		1230
		7		1100	590	890	510	1620	1300		995		890
		8		810	670	1000	790	1160	850		830		850
		9		1150	620	1280	40	810	20		715		620
		10		1010	970	1090	850	1030	820		990		970
		11		1430	640	1290	310	1560	1240		1265		1240
		12		1000	290	930	320	490	230		405		320
		13		630	-130	880	120	780	40		375		120
		14		1530	1380	2120	1000	1140	920		1260		1140
		15		1270	950	1450	960	1540	990		1130		990
		16		1210	610	890	290	910	130		750		610
		17		1310	1230	1750	1670	2260	1720		1695		1720
		18		990	720	1170	700	1050	590		855		720
		19		920	850	970	560	850	430		850		850
		20		970	730	1070	630	930	240		830		730
		21		960	870	1210	1130	1370	990		1060		1130
		22		1340	1140	1310	1150	1280	850		1215		1150
		23		1430	1180	1920	1240	1330	1070		1285		1240
		24		1400	1340	1640	1120	1650	1100		1370		1340
		25		1360	630	1330	1110	1460	350		1220		1110
		26		1640	1020	1700	970	1530	1170		1350		1170
		27		1010	700	950	510	930	580		815		700
		28		1180	1080	1340	1070	1520	1480		1260		1340
		29		1940	740	870	290	1310	640		805		740
		30		860	290	830	640	900	520		735		640
		31		760	330	880	520	890	820		790		820
		32		1190	1140	1250	830	1210	950		1165		1140
		33		1370	1270	1640	1510	1620	1250		1440		1510
		34		70	-40	1100	370	1000	880		625		880
		35		-120	1340	1250	1320	860	1160		1205		1250
		36		900	840	940	760	1050	520		870		840
		37		1170	1010	1520	990	1710	950		1090		1010
		38		1470	880	1660	630	1610	980		1225		980
		39		850	430	760	240	1080	1040		805		760
		40		620	540	860	800	880	780		790		800
		41		840	790	1030	970	1060	950		960		970
		42		1110	1050	1250	1100	1220	940		1105		1100
		43		1020	680	1030	940	1230	910		980		940
		44		1130	1080	1150	1010	1290	1250		1140		1150
		45		670	360	1170	380	1110	0		525		380
		46		940	890	1080	1020	1190	970		995		1020
		47		750	610	960	500	1370	1120		855		960
		48		550	420	780	410	580	530		540		530
		49		980	640	1020	790	1160	690		885		790
		50		720	330	910	320	650	240		490		330
		51		1560	1210	1530	1480	1570	1410		1505		1480
		52		950	560	1340	880	1570	1500		1145		1340
		53		540	420	820	780	870	680		730		780
		54		1090	1050	1090	970	1830	1520		1090		1090
		55		660	510	1100	860	1030	800		830		860
		56		1800	1580	1870	890	1010	830		1295		1010
		57		880	760	980	580	1290	850		865		850
		58		650	-10	140	-330	740	450		295		140
		59		660	610	680	350	1010	970		670		680
		60		70	-20	360	290	1320	1260		325		360
		61		780	700	1620	900	1390	710		840		900
		62		1080	920	1640	1590	1770	1350		1470		1590
		63		870	830	1290	1250	1580	1490		1270		1290
		64		1320	1280	1370	1250	1500	1080		1300		1280
		65		1020	620	1040	1000	1270	680		1010		1000
		66		1600	1110	1550	980	1520	890		1315		1110
		67		1360	1070	1520	1080	1280	1100		1190		1100
		68		1050	970	1520	1460	1580	1470		1465		1470
		69		1620	1230	2290	1560	2180	1110		1590		1560
		70		860	770	840	450	1480	860		850		840
		71		970	740	1040	520	770	670		755		740
		72		1560	1400	1570	990	1550	1180		1475		1400
		73		1450	1030	1080	640	1410	440		1055		1030
		74		1560	1090	1560	1010	1690	1010		1325		1090
		75		1100	690	1080	720	1450	840		960		840
		76		920	830	1240	1150	1240	840		1035		1150
		77		630	530	830	740	880	700		720		740
		78		750	700	840	800	1070	890		820		840
		79		1670	1460	1620	1580	1650	1090		1600		1580
		80		1580	1350	1920	1190	1520	1400		1460		1400
		81		1520	1120	1880	690	1970	450		1320		1120
		82		1380	1340	2380	1700	1990	1360		1540		1700
		83		1040	870	1690	1500	1950	1900		1595		1690
		84		1010	870	920	800	1090	830		895		870
		85		850	250	890	40	980	120		550		250
		86		1520	940	1390	820	1420	1330		1360		1330
		87		1370	1240	1530	1160	1890	270		1305		1240
		88		1580	670	1000	480	600	530		635		600
		89		1280	380	1420	1320	2040	1050		1300		1320
		90		1690	980	1380	900	1360	1240		1300		1240
		91		1260	780	1290	910	1360	470		1085		910

## Sheet: 1-01
		individual #		tp 1	tp 2	tp 3	tp 4	tp 5	tp 6		Median 1.-6.TP	Median 1.TP	Median 2.-6.TP
		1		1190	1490	1460	1490	690	730		1325	1195	1460
		2		1080	850	910	530	750	720		800		750
		3		1450	470	950	470	930	900		915		900
		4		1050	700	770	500	550	490		625		550
		5		1430	930	980	710	780	590		855		780
		6		1200	900	970	870	1140	2500		1055		970
		7		830	1350	1200	1230	1060	1340		1215		1230
		8		1090	580	1080	830	1420	890		985		890
		9		880	760	860	840	920	660		850		840
		10		1240	1030	1400	540	1410	980		1135		1030
		11		1410	1500	910	1020	780	900		965		910
		12		960	560	630	480	560	260		560		560
		13		720	860	660	900	800	940		830		860
		14		1330	1210	1340	1120	1300	1270		1285		1270
		15		740	460	580	280	620	520		550		520
		16		1130	1000	1040	870	1330	1230		1085		1040
		17		1040	1190	1110	1240	870	910		1075		1110
		18		1280	870	910	830	1040	890		900		890
		19		930	770	820	740	1000	590		795		770
		20		1130	1400	1250	1310	1000	1470		1280		1310
		21		760	500	760	510	750	620		685		620
		22		1290	940	1170	1020	1330	910		1095		1020
		23		1570	1600	770	800	770	800		800		800
		24		780	520	540	410	510	2500		530		520
		25		1300	1140	1440	1420	1590	1520		1430		1440
		26		1270	840	1270	800	770	810		825		810
		27		1380	1000	1340	1300	1410	980		1320		1300
		28		1420	1480	1090	1150	580	600		1120		1090
		29		1270	950	1000	880	1090	1070		1035		1000
		30		1380	1460	1430	1580	1250	1290		1405		1430
